# Supplementary material for: pH-Sensitive Amphiphilic Diblock Polyphosphoesters with Lactate Units: Synthesis and Application as Drug Carriers
Source: Int J Mol Sci. 2024 Apr 20;25(8):4518. doi: 10.3390/ijms25084518 (PMC11049995; doi:10.3390/ijms25084518)
Supplement: Supplementary file 1 [file ijms-25-04518-s001.zip]

Archive with 1 entries (1 files):
- ijms-2938311-supplementary.pdf
